# Supplementary material for: Adaptability of Ultrasonic Lamb Wave Touchscreen to the Variations in Touch Force and Touch Area
Source: Sensors (Basel). 2021 Mar 3;21(5):1736. doi: 10.3390/s21051736 (PMC7959317; doi:10.3390/s21051736)
Supplement: Supplementary file 1 [file sensors-21-01736-s001.zip]

Archive with 1 entries (1 files):
- sensors-1092397-supplementary.mp4
